# Supplementary material for: Pathological Findings of Canine Idiopathic Pericarditis and Pericardial Mesotheliomas: Correlation with Clinical and Survival Data
Source: Vet Sci. 2021 Aug 10;8(8):162. doi: 10.3390/vetsci8080162 (PMC8402876; doi:10.3390/vetsci8080162)
Supplement: Supplementary file 1 [file vetsci-08-00162-s001.zip]

Archive with 1 entries (1 files):
- Supplementary_ material_File1_VetJournal.xlsx
