# Supplementary material for: Pathological Findings of Canine Idiopathic Pericarditis and Pericardial Mesotheliomas: Correlation with Clinical and Survival Data
Source: Vet Sci. 2021 Aug 10;8(8):162. doi: 10.3390/vetsci8080162 (PMC8402876; doi:10.3390/vetsci8080162)
Supplement: Supplementary file 1 [file vetsci-08-00162-s001.zip › Supplementary_ material_File1_VetJournal.xlsx]

## Sheet: ADDITIONAL MATERIAL 1
N	IP vs M vs CTR	MES-Loss	MES-Reactive	MES-Papillary Hyperplasia	MES-Atypical hyperplasia	Mesothelioma	Histologic Pattern Mesothelioma	Average Mitosis x10HPF	Anisocytosis/Anisokaryosis	Lymphovascular embolized mesothelial cells	Transmural invasion	Edema	Fibrin	Granulation tissue	Hemorrhage	Neutrophils_intravascular	Neutrophils_perivascular	Neutrophils_tot	LPC_superficial_layer	LPC_deep_layer	LPC_tot	Macrophages_superlicial_layer	Macrophages_deep_layer	Macrophages_TOT	Fibrosis	Inflam-TOT-summatory	Inflam-TOT-score	Thickness-micron	Thickness-SCORE	IBA-superficial-area	IBA-deep area	IBA-TOT	CD3superf	CD3deep	CD3_tot	CD79sup	CD79deep	CD79_tot	Age	Breed	Sex	Number of pericardiocentesis	Time since initial presentation and pericardiectomy (dd)	Type of surgery	Cause of Death	DFI-dd	DFI<30dd	DFI30-180dd	DFI180-365 dd
1	IP	3	1	0	2	0	na	0	na	absent	absent	0	3	3	3	2	3	3	1	1	2	0	1	1	2	31	3	1875.87	2	1	2	2	1	1	1	0	0	0	15	English setter	intact female	2	5	TPW	extracardiac	10	1	1	1
2	IP	2	0	3	3	0	na	0	na	absent	absent	0	0	1	2	1	1	1	3	1	2	2	1	2	2	27	3	1232.81	1	3	1	2	2	1	2	0	0	0	10.2	mixed-breed	castrated dog	2	90	TPW	extracardiac	60	0	1	1
3	IP	3	1	0	0	0	na	0	na	absent	absent	1	1	1	1	1	1	1	1	1	1	1	1	1	1	18	1	1578.15	2	3	2	3	2	1	2	0	1	1	13	American Staffordshire terrier	intact female	2	8	TPW	effusion	150	0	1	1
4	IP	3	2	0	0	0	na	0	na	absent	absent	0	0	1	1	1	1	1	1	1	1	1	1	1	2	18	1	1507.79	2	1	1	1	0	1	1	0	0	0	9	Labrador retriever	intact male	2	90	TPW	effusion	210	0	0	1
5	IP	2	2	0	0	0	na	0	na	absent	absent	0	0	2	0	0	0	0	1	3	2	1	2	2	2	19	2	1868.27	2	3	2	3	2	1	2	0	0	0	13	mixed-breed	intact female	4	30	TPW	effusion	110	0	1	1
6	IP	0	3	0	0	0	na	0	na	absent	absent	0	1	0	0	0	1	1	0	0	0	0	0	0	0	6	1	583.44	1	2	2	2	0	0	0	0	0	0	8	mixed-breed	intact male	3	1	TPW	effusion	1	1	1	1
7	IP	3	0	0	0	0	na	0	na	absent	absent	0	0	0	0	0	0	0	0	1	1	0	1	1	2	9	1	662.17	1	1	1	1	na	na	na	na	na	na	12	mixed-breed	intact male	4	270	TPW	effusion	70	0	1	1
8	IP	2	2	0	0	0	na	0	na	absent	absent	1	0	3	3	3	3	3	1	3	2	1	2	2	2	33	3	2698.63	3	0	2	1	0	1	1	0	0	0	12	bull terrier	intact male	3	80	SP	effusion	20	1	1	1
9	IP	3	0	0	0	0	na	0	na	absent	absent	0	1	0	0	1	1	1	1	3	2	1	1	1	3	19	2	1985.59	2	2	2	2	0	2	2	0	0	0	8	golden retriever	spayed female	2	120	SP	effusion	240	0	0	1
10	IP	0	0	0	0	0	na	0	na	absent	absent	0	1	1	1	0	1	1	1	1	1	1	1	1	2	13	1	1741.72	2	1	2	2	0	0	0	2	0	1	9	German shepherd	intact female	4	8	TPW	extracardiac	7	1	1	1
11	IP	1	0	0	0	0	na	0	na	absent	absent	0	0	0	0	0	1	1	2	1	2	1	2	2	1	14	1	1496.23	2	3	2	2	0	0	0	0	0	0	15	mixed-breed	spayed female	2	8	TPW	effusion	5	1	1	1
12	IP	2	0	0	3	0	na	0	na	absent	absent	0	2	0	2	1	3	3	2	3	3	2	3	2	3	34	3	2388.59	3	3	3	3	2	2	2	0	0	0	14	golden retriever	intact male	3	32	TPW	effusion	550	0	0	0
13	IP	2	0	0	0	0	na	0	na	absent	absent	0	0	1	3	1	1	1	1	1	1	1	1	1	2	17	1	1488.56	2	2	2	2	0	1	1	0	1	1	12	golden retriever	castrated dog	2	4	TPW	effusion	300	0	0	1
14	IP	3	0	0	0	0	na	0	na	absent	absent	0	0	3	1	0	0	0	2	3	3	0	0	0	3	18	1	2099.5	3	3	3	3	1	1	1	0	2	1	9	Dogue de Bordeaux	castrated dog	3	12	SP	effusion	4	1	1	1
15	IP	1	0	0	0	0	na	0	na	absent	absent	2	0	2	0	2	3	3	1	2	2	1	2	2	2	25	2	2012.21	2	3	2	3	2	1	2	2	1	1	9	golden retriever	intact male	3	40	TPW	extracardiac	1020	0	0	0
16	IP	3	0	3	0	0	na	0	na	present	absent	2	1	1	1	1	1	1	2	1	2	2	1	2	3	27	3	1124.66	1	2	2	2	2	0	2	0	0	0	9	German shepherd	intact male	1	1	SP	extracardiac	780	0	0	0
17	IP	3	2	2	0	0	na	0	na	absent	absent	0	0	0	2	1	1	1	2	0	1	1	1	1	0	18	1	787.74	1	3	1	2	1	0	1	0	0	0	na	Labrador retriever	intact male	2	3	SP	extracardiac	790	0	0	0
18	IP	2	2	0	0	0	na	0	na	absent	absent	0	0	1	0	2	0	1	0	1	1	0	1	1	2	14	1	1851.35	2	2	2	2	1	0	1	0	0	0	15	poodle	intact male	4	1460	TPW	extracardiac	515	0	0	0
19	IP	2	0	3	0	0	na	0	na	absent	absent	0	0	2	3	1	1	1	1	1	1	1	1	1	3	22	2	1721.2	2	3	2	3	1	0	1	0	0	0	8	Cane Corso	intact male	3	240	SP	alive	731	0	0	0
20	IP	3	0	0	0	0	na	0	na	absent	absent	0	0	0	1	0	0	0	0	0	0	2	2	2	3	13	1	2192.47	3	1	2	2	0	1	1	0	0	0	7	French bulldog	intact male	2	210	SP	alive	731	0	0	0
21	IP	2	2	0	0	0	na	0	na	absent	absent	0	0	2	2	1	1	1	1	2	2	1	2	2	2	23	2	2146.63	3	1	2	2	0	1	1	1	2	2	9	German shepherd	intact female	2	5	SP	alive	731	0	0	0
22	IP	3	0	0	0	0	na	0	na	absent	absent	0	0	0	0	0	0	0	0	1	1	0	2	1	0	8	1	2321.77	3	1	2	2	0	1	1	0	1	1	10	Labrador retriever	intact male	2	30	TPW	alive	30	1	1	1
23	M	3	0	0	0	1	Epithelioid papillary	20	3	present	absent	1	3	2	1	1	3	3	1	3	2	1	2	2	1	29	3	1829.78	2	3	3	3	1	3	2	2	3	2	11	mixed-breed	intact male	3	5	TPW	effusion	60	0	1	1
24	M	2	0	0	0	1	Deciduoid	10	3	absent	absent	1	1	3	2	1	1	1	1	2	2	1	1	1	3	23	2	1203	1	2	2	2	1	1	1	0	0	0	9	German shepherd	intact male	/	10	TPW	effusion	7	1	1	1
25	M	3	0	0	0	1	Epithelioid desmoplastic	20	2	present	absent	0	2	2	2	0	2	2	1	1	1	2	1	2	2	23	2	1421.33	1	2	0	1	0	1	1	0	0	0	9	Italian bracco	intact male	4	53	SP	effusion	1	1	1	1
26	M	3	0	0	0	1	Epithelioid papillary	40	3	present	present	3	1	2	2	0	2	2	2	1	2	2	2	2	2	28	3	1505.33	2	0	0	0	1	1	1	0	0	0	8	Labrador retriever	spayed female	4	8	SP	effusion	1	1	1	1
27	M	3	0	0	0	1	Epithelioid solid	20	3	present	present	2	1	2	2	0	1	1	2	2	2	2	1	2	2	25	2	2358.66	3	1	1	1	0	1	1	0	0	0	7	golden retriever	intact male	3	7	SP	effusion	15	1	1	1
28	CTR	0	0	0	0	0	na	na	na	absent	absent	0	0	0	0	0	0	0	0	0	0	0	0	0	0	0	0	254.66	0	0	0	0	0	0	0	0	0	0	na	na	na	na	na	na	unrelated to cardiovascular and respiratory disease	na	na	na	na
29	CTR	0	0	0	0	0	na	na	na	absent	absent	0	0	0	0	0	0	0	0	0	0	0	0	0	0	0	0	151	0	0	0	0	0	0	0	0	0	0	na	na	na	na	na	na	unrelated to cardiovascular/respiratory disease	na	na	na	na
30	CTR	0	0	0	0	0	na	na	na	absent	absent	0	0	0	0	0	0	0	0	0	0	0	0	0	0	0	0	108.66	0	0	0	0	0	0	0	0	0	0	na	na	na	na	na	na	unrelated to cardiovascular and respiratory disease	na	na	na	na
Legend
score 0 = absent
score 1 = mild
score 2= moderate
score 3 = severe
IP = idiopathic pericarditis
M = mesothelioma
CTR = control
ID = identification number
na = not available
LPC = lymphoplsmacellular
tot = total
TPW = Thoracoscopic pericardial window surgery
SP = subtotal, subphrenic pericardiectomy via thoracotomy
COD = cause of death
dd = days
DFI = disease-free interval
OS = overall survival
[truncated: 8 more columns]
